# Supplementary material for: 4-Hydroxycoumarin Exhibits Antinociceptive and Anti-Inflammatory Effects Through Cytokine Modulation: An Integrated In Silico and In Vivo Study
Source: Int J Mol Sci. 2025 Mar 19;26(6):2788. doi: 10.3390/ijms26062788 (PMC11943305; doi:10.3390/ijms26062788)
Supplement: Supplementary file 1 [file ijms-26-02788-s001.zip]

Archive with 1 entries (1 files):
- ijms-3501004-supplementary.pdf
